# Supplementary material for: A Semi-Dominant Mutation in OsCESA9 Improves Salt Tolerance and Favors Field Straw Decay Traits by Altering Cell Wall Properties in Rice
Source: Rice (N Y). 2021 Feb 17;14:19. doi: 10.1186/s12284-021-00457-0 (PMC7889784; doi:10.1186/s12284-021-00457-0)
Supplement: Supplementary file 1 — Additional file 1. [file 12284_2021_457_MOESM1_ESM.xls]

## Sheet: Sheet1
Molecular markers and primers used for mapping in this study
Marker	Forward Primer	Reverse Primer
ISR10	TGTGTGTGCCCGATCTAC	CCTCTCGATGAGCATTCC	For mapping
ISR14	CTGTGGGAGAAATCTTTGTA	AGAGATGATCAATCCGTCTC	For mapping
ISR15	AAGTGCATATGCCAGCACAA	GTCCAACTTTAACCATCCGT	For mapping
ISR17	CAGTTCCGAGCAAGAGTACTC	GGATCGGACGTGGCATATG	For mapping
ISR19	AGCTAGCAGCTATAGCTTAGCTGGAGATCG	TCTCATCGCCATGCGAGGCCTC	For mapping
A1	TCACCTCTCAACTTAATCGA	AGTCCATCAAGCCATGATGC	For mapping
A2	AGACTGCTCATTTCTTGGGT	GAACACCTGTCACCTGATCA	For mapping
A3	CAACAGCGTACATCCGAAAC	TGATCAAACCACACAGCCTA	For mapping
A4	TCGACCATCAGCGATTTGAC	TTTTCCATGCGCGGTGTTTG	For mapping
A5	TCCAATGGTGGTGGCTATGA	TGCCTGTCTAAGCGAGAGGT	For mapping
A6	GGATGGTCATGGATATCTAT	CCATATCCGATCCAATCCGA	For mapping
A7	ATGCATGCATGGCCGGATGG	GTAGCATCAGAGATCAGTAT	For mapping
A8	TATCAGTCAATCAATGCTGC	TGCCATCTTTACTTATACAC	For mapping
A9	TAGCAAGCACAGGACTACAA	GTCGTGTGCTTATGGAAATC	For mapping
The primers used for DNA constructs and Real-time analysis in this study
pSdbc1	CGGAATTCCTATTATGATCTAACGGTCT	GGGGTACCGGCCGCGCAACAACGGCCGG	For vector construction
sdbc1-CDS	GGGGTACCATGGAGGCGAGCGCCGGGCT	CGGGATCCTCAGCAGTTGATGCCGCACT	For vector construction
CESA9-GFP	GCGGATCCATGGAGGCGAGCGCCGGGCT	GGCTGCAGGCAGTTGATGCCGCACTGCC	For vector construction
Donor-OsCESA4	GGGGACAAGTTTGTACAAAAAAGCAGGCTCCATGATGGAGTCGGGGGTCCC	GGGGACCACTTTGTACAAGAAAGCTGGGTCGCAGTCGAAGTTGGCGCAGC	For vector construction
Donor-OsCESA7	GGGGACAAGTTTGTACAAAAAAGCAGGCTCCATGGACACCGCCTCCGTCAC	GGGGACCACTTTGTACAAGAAAGCTGGGTCGCACGAGACCCCGCATGGCT	For vector construction
Donor-OsCESA9	GGGGACAAGTTTGTACAAAAAAGCAGGCTCCATGGAGGCGAGCGCCGGGCT	GGGGACCACTTTGTACAAGAAAGCTGGGTCGCAGTTGATGCCGCACTGCC	For vector construction
CESA9-AhdI	GTCGACTACCCCGTCGACAA	GTCGACCTTCTGGGAGAAGT	For CAPS marker
qRT-OsActin1	CCACTATGTTCCCTGGCATT	GTACTCAGCCTTGGCAATCC	For real-time PCR
qRT-OsCESA4	AAGGGATCAGCGCCAATCAA	GGAGCCATTTCAGACGACCA	For real-time PCR
qRT-OsCESA7	CTTACCAACGCCCCCTTCAT	ACTGGACGTAGCACAGCTTC	For real-time PCR
qRT-OsCESA9	GAGCGCTTCTCCTACATCAACACC	AACTCGCAAACGTGCTAATCGG	For real-time PCR
qRT-OsSOS1	CTCCGTGCTCATAGAATCGC	ATACTCACTCAAGTGGGTCAATACC	For real-time PCR
qRT-OsKAT1	CGCCCTGGACCGAAATATTATGCC	TCGTCGAAACACGGGAAGCAATG	For real-time PCR
qRT-OsHKT1;5	TCTCGTGCCTAGCCATCTTCATCG	TACGCACTGATAACCTCGACGACG	For real-time PCR
qRT-OsHAK10	CGCTCTCGGCTGCTTTCCT	TAACCGCCAATCCTGACGC	For real-time PCR
qRT-OsHKT1;1	ATTAGCAGAGCACTGTGGAGGAA	CCGACGAACCCGTAGGAAG	For real-time PCR
qRT-OsHKT2;1	GCATATTCACCCATTCTGGATTCAGT	CGATGGTGATGAGGCTGGAAAGT	For real-time PCR
qRT-OsNHX1	GTTCAAGAGTTACAACAAAGCACG	CAGCGGGAATACAAAAGCAG	For real-time PCR
